# Supplementary material for: The Floral Signals of the Inconspicuous Orchid Malaxis monophyllos: How to Lure Small Pollinators in an Abundant Environment
Source: Biology (Basel). 2022 Apr 21;11(5):640. doi: 10.3390/biology11050640 (PMC9137910; doi:10.3390/biology11050640)
Supplement: Supplementary file 1 [file biology-11-00640-s001.zip]

Archive with 1 entries (1 files):
- biology-1638771-supplementary.pdf
